# Supplementary material for: Breakdown and Modification of Microplastic Beads by Aeolian Abrasion
Source: Environ Sci Technol. 2022 Dec 15;57(1):76–84. doi: 10.1021/acs.est.2c05396 (PMC9835823; doi:10.1021/acs.est.2c05396)
Supplement: Supplementary file 1 — es2c05396_si_001.xlsx [file es2c05396_si_001.xlsx]

## Sheet: Title_Summary Info
Supporting Information
Manuscript title:	Breakdown and modification of microplastic beads by aeolian abrasion
Authors:	*Joanna E. Bullard1, Zhaoxia Zhou2, Sam Davis2, Shaun Fowler2
	* = corresponding author
Affiliations:	1Geography and Environment, Loughborough University, Leicestershire LE11 3TU, UK
	2Loughborough Materials Characterisation Centre, Department of Materials, Loughborough University, Leicestershire LE11 3TU, UK
Pages/sheets:	5
Number of tables:	4
Tables:	Table S1: Surface elements present on the surface of small microplastics after different periods of abrasion
	Table S2: Surface elements present on the surface of medium microplastics after different periods of abrasion
	Table S3: Surface elements present on the surface of large microplastics after different periods of abrasion
	Table S4: Surface elements present on the surface of abrasive after different periods of abrasion

## Sheet: Table S1
Table S1: Surface elements present on the surface of small microplastics after different periods of abrasion
	Abrasion
	Duration
Small Microplastics	(Hours)	C	O	Na	Mg	Al	Si	S	K	Ca	Fe
Unabraded_Red	0	85.3	11.1	0	0	3.2	0	0	0	0	0.3
LLB_Red	0.5	67.6	18.4	0.2	0.4	1.9	5.2	0.2	0.3	3.9	1.9
LLB_Red	1	66.5	18.8	0.2	0.5	1.7	5.9	0.3	0.4	3.9	1.9
LLB_Red	4	40.3	30.7	0.2	1	2.5	10.6	0.2	1.5	9.1	3.9
LLB_Red	24	37.6	32.9	0.3	1	4.2	9.4	0.6	0.4	9.8	3.7
LLB_Red	144	25.9	36.3	0.3	1.2	3.1	13.9	0.1	1.4	12.8	5.1
LLB_Red	330	22.9	39.2	0.2	2	0.6	4.3	0.4	0.1	26.3	4

## Sheet: Table S2
Table S2: Surface elements present on the surface of medium microplastics after different periods of abrasion
	Abrasion
	Duration
Medium Microplastics	(Hours)	C	O	Na	Mg	Al	Si	S	K	Ca	Fe
Unabraded_Blue	0	95.9	3.4	0	0	0	0	0.1	0	0	0.4
LLB_Blue	0.5	75.43	16.1	0.08	0.29	0.52	3.36	0.15	0.18	1.91	1.98
LLB_Blue	1	61	23.5	0.15	0.55	0.99	6.23	0.19	0.31	4.39	2.69
LLB_Blue	4	64.85	22.14	0.11	0.55	0.7	4.72	1.05	0.23	3.69	1.96
LLB_Blue	24	39.03	30.51	0.42	1.22	2.09	13.16	0.35	0.7	7.64	4.88
LLB_Blue	48	67.7	21.4	0.1	0.5	0.9	3.2	1.2	0.1	3.4	1.5
LLB_Blue	72	70.8	19.9	0.1	0.3	0.5	4.2	0.7	0.2	2.2	1.1
LLB_Blue	96	43.61	34.63	0.27	0.7	1.35	10.75	0.38	0.49	3.87	3.96
LLB_Blue	120	60.8	26	0.1	0.5	0.9	4	0.3	0.3	4.1	3
LLB_Blue	144	57.4	26.9	0.2	0.5	0.9	7.2	1	0.4	3.3	2.3
LLB_Blue	216	45.99	31.71	0.23	0.7	1.19	10.09	0.81	0.47	5.07	3.74
LLB_Blue	300	31.06	39.08	0.29	1.27	1.85	12.64	0.28	0.58	7.36	5.59

## Sheet: Table S3
Table S3: Surface elements present on the surface of large microplastics after different periods of abrasion
	Abrasion
	Duration
Large Microplastics	(Hours)	C	O	Na	Mg	Al	Si	S	K	Ca	Fe	Ti
Unabraded_White	0	72.5	10.4	0	0	0.5	0.4	0.1	0	0	0.4	15.8
LLB_White	0.5	66.2	17.3	0.1	0.2	0.5	2.6	0.1	0.1	1.3	1.5	10.2
LLB_White	1	57.4	23.7	0.1	0.4	0.9	5.4	0.1	0.2	2.9	1.9	7
LLB_White	4	38.4	34.2	0.2	0.9	1.4	9.5	0.1	0.4	5.7	3.7	5.5
LLB_White	24	41.2	32.6	0.2	0.9	1.3	8.8	0.1	0.4	5.5	3.4	5.6
LLB_White	120	45.7	32.7	0.2	0.4	0.9	9.4	0.1	0.3	2.2	2.5	5.6
LLB_White	240	38.3	39.9	0.2	0.5	1.1	12.1	0.1	0.3	2.4	3.4	1.6

## Sheet: Table S4
Table S4: Surface elements present on the surface of abrasive after different periods of abrasion
	Abrasion
	Duration
Abrasive	(Hours)	C	O	Na	Mg	Al	Si	S	K	Ca	Fe
Sand Surface 1	0	15.9	37.4	0.3	0.4	1.2	2.5	0	1.6	37.9	2.8
Sand Surface 2	0	11.2	46.6	0	0.5	1.7	31.3	0	0	3.3	5.4
Sand Surface 3	0	15.2	32.3	0	1.3	1.6	4.2	0	6	1	38.4
Sand Surface 4	0	11.8	40.4	0.5	0.6	1.5	38.7	0.6	1.7	2.4	1.7
Sand Surface 5	0	16.1	39.5	0.7	0.1	6.3	23.4	0	6.9	0	6.9
Sand Surface 6	0	18.2	40.5	0	1.1	2.5	26.1	0	9.5	1	1.2
Sand Surface 7	0	15.7	33.3	0	0.7	2.9	6.7	0	2	28.4	10.2
Sand Surface 8	0	20	38	0.9		2.3	32.4	1.9	0	0	4
Sand Surface 9	0	15	43.4	0	1.3	2.6	34.7	0.5	0	0	2.6
Sand Surface 10	0	13.1	41.2	0	0.6	3	30.3	4.2	0	5.3	2.3
